# Supplementary material for: Multidisciplinary Intensive Rehabilitation Program for People with Parkinson’s Disease: Gaps between the Clinic and Real-World Mobility
Source: Int J Environ Res Public Health. 2023 Feb 21;20(5):3806. doi: 10.3390/ijerph20053806 (PMC10001519; doi:10.3390/ijerph20053806)
Supplement: Supplementary file 1 [file ijerph-20-03806-s001.zip]

Archive with 1 entries (1 files):
- ijerph-2110978-supplementary.pdf
